# Supplementary material for: Partial Synthetic PPARƳ Derivative Ameliorates Aorta Injury in Experimental Diabetic Rats Mediated by Activation of miR-126-5p Pi3k/AKT/PDK 1/mTOR Expression
Source: Pharmaceuticals (Basel). 2022 Sep 22;15(10):1175. doi: 10.3390/ph15101175 (PMC9607084; doi:10.3390/ph15101175)
Supplement: Supplementary file 1 [file pharmaceuticals-15-01175-s001.zip]

Archive with 1 entries (1 files):
- pharmaceuticals-1917195-supplementary.pdf
